# Supplementary material for: Citizen science for monitoring seasonal-scale beach erosion and behaviour with aerial drones
Source: Sci Rep. 2021 Feb 16;11:3935. doi: 10.1038/s41598-021-83477-6 (PMC7887256; doi:10.1038/s41598-021-83477-6)
Supplement: Supplementary file 2 — Supplementary Information 2. [file 41598_2021_83477_MOESM2_ESM.xlsx]

## Sheet: Location Level Change
Location level beach change: altimetric, volumetric and survey details
	Temporal change			Measured transects altimetric change						Estimated beach volumetric change				Survey information
Location	From	To	Days	Tot. rising (m)	Mean rising (m/pt)	Tot. lowering (m)	Mean lowering (m/pt)	Net elev. change (m)	Mean elev. change (m/pt)	Tot. vol deposited (m3)	Tot. vol eroded (m3)	Net vol. change (m3)	Alongshore beachface change (m3/m)	Number of transects	Beach length (m)	Number of valid points	Limit of detection (m)
Apollo Bay	2018-06-01	2018-06-21	20	364.676	0.0199877	-3968.91	-0.217534	-3604.23	-0.197546	1300.69	-10279.2	-8978.56	-4.44483	101	2020	18245	0.04005
	2018-06-21	2018-07-26	35	972.926	0.0820066	-1166.9	-0.0983562	-193.973	-0.0163497	2756.27	-3230.92	-474.656	-0.234978	101	2020	11864	0.088178
	2018-07-26	2018-09-24	60	2221.65	0.166154	-1126.68	-0.0842629	1094.97	0.0818912	5346.37	-2699.28	2647.09	1.31044	101	2020	13371	0.049034
	2018-09-24	2018-11-13	50	1862.24	0.0752724	-3651.09	-0.147578	-1788.85	-0.0723061	4625.1	-8214.61	-3589.52	-2.11148	85	1700	24740	0.032518
	2018-11-13	2018-12-11	28	4212.22	0.155473	-982.104	-0.0362494	3230.12	0.119223	9476.97	-2595.16	6881.81	4.04813	85	1700	27093	0.035578
	2018-12-11	2019-02-05	56	1151.25	0.0355973	-3218.55	-0.099519	-2067.29	-0.0639218	5332.01	-8056.08	-2724.07	-1.34855	101	2020	32341	0.050296
	2019-02-05	2019-03-13	36	727.622	0.0306212	-1758.96	-0.0740242	-1031.34	-0.043403	3409.77	-4735.48	-1325.71	-0.656291	101	2020	23762	0.052598
	2019-03-13	2019-05-16	64	371.826	0.0156059	-2302.52	-0.0966391	-1930.7	-0.0810332	2088.66	-8487.21	-6398.55	-3.1676	101	2020	23826	0.05
	2019-05-16	2019-07-25	70	934.42	0.0438716	-665.106	-0.0312271	269.314	0.0126444	5396.26	-3018.92	2377.34	1.18867	100	2000	21299	0.05
Cowes	2018-08-24	2018-10-08	45	3395.75	0.151009	-607.557	-0.0270181	2788.19	0.123991	9961.68	-2653.86	7307.82	3.26242	112	2240	22487	0.05727
	2018-10-08	2018-11-16	39	1767.53	0.0673756	-3435.37	-0.130951	-1667.84	-0.0635755	4936.67	-9690.65	-4753.97	-2.08508	114	2280	26234	0.060526
	2018-11-16	2018-12-11	25	1847	0.0416808	-2422.45	-0.0546668	-575.45	-0.012986	5949.35	-6913.2	-963.85	-0.442133	109	2180	44313	0.03916
	2018-12-11	2019-02-20	71	1545.03	0.0888712	-813.977	-0.0468207	731.048	0.0420505	4172.52	-2569.04	1603.48	0.735541	109	2180	17385	0.033965
	2019-02-20	2019-04-04	43	887.984	0.0608625	-1314.66	-0.0901067	-426.673	-0.0292442	3197.85	-3871.33	-673.489	-0.298004	113	2260	14590	0.029079
	2019-04-04	2019-05-23	49	2563.36	0.0679395	-1757.82	-0.0465895	805.535	0.02135	8949.02	-7018.62	1930.41	0.854162	113	2260	37730	0.057087
	2019-05-23	2019-07-19	57	3435.06	0.065846	-5938.14	-0.113827	-2503.08	-0.0479811	9743.07	-17109.2	-7366.1	-3.28844	112	2240	52168	0.063132
	2019-07-19	2019-08-29	41	2352.13	0.0562656	-3122.58	-0.0746957	-770.452	-0.0184301	6580.12	-7931.24	-1351.12	-0.603179	112	2240	41804	0.038917
Inverloch	2018-08-22	2018-10-15	54	6061.09	0.162396	-5324.5	-0.14266	736.593	0.0197356	13325.6	-13896.3	-570.676	-0.356673	80	1600	37323	0.05
	2018-10-15	2018-11-30	46	4411.4	0.0858484	-6969.92	-0.135638	-2558.52	-0.0497901	10889.2	-17899.2	-7010.06	-4.49363	78	1560	51386	0.05
	2018-11-30	2019-02-21	83	2204.86	0.064289	-4477.43	-0.130553	-2272.58	-0.0662636	6023.01	-11539.8	-5516.81	-3.88508	71	1420	34296	0.05
	2019-02-21	2019-04-01	39	1293.94	0.0390576	-5694.46	-0.171887	-4400.52	-0.13283	6823.17	-14505.9	-7682.78	-5.41041	71	1420	33129	0.05
	2019-04-01	2019-06-07	67	680.89	0.0195187	-9985.12	-0.286238	-9304.23	-0.266719	2052.41	-22902.6	-20850.2	-14.6832	71	1420	34884	0.05
	2019-06-07	2019-07-30	53	267.061	0.0133457	-10855.2	-0.542462	-10588.1	-0.529116	1106.45	-27084.8	-25978.4	-19.6806	66	1320	20011	0.05
St. Leonards	2018-06-06	2018-07-13	37	469.056	0.0581523	-789.212	-0.0978443	-320.156	-0.0396921	1730.2	-2941.99	-1211.79	-0.401253	151	3020	8066	0.030762
	2018-07-13	2018-07-25	12	225.561	0.0425105	-254.165	-0.0479015	-28.6044	-0.00539096	957.383	-787.642	169.742	0.0573452	148	2960	5306	0.052452
	2018-07-25	2018-09-20	57	207.767	0.0369298	-310.132	-0.0551248	-102.365	-0.018195	600.087	-1261.55	-661.466	-0.237937	139	2780	5626	0.041578
	2018-09-20	2019-02-11	144	428.154	0.0598398	-918.755	-0.128407	-490.601	-0.0685675	1291.68	-2720.81	-1429.12	-0.476375	150	3000	7155	0.037684
	2019-02-11	2019-03-28	45	246.802	0.052905	-124.835	-0.02676	121.967	0.026145	698.165	-332.68	365.485	0.166129	110	2200	4665	0.065543
	2019-03-28	2019-07-31	125	373.275	0.0485783	-736.827	-0.0958911	-363.552	-0.0473129	1283.07	-2450.76	-1167.68	-0.525984	111	2220	7684	0.029094
Marengo	2018-06-01	2018-06-21	20	1133.76	0.131694	-999.195	-0.116064	134.561	0.0156303	3957.57	-2916.15	1041.41	1.13197	46	920	8609	0.097797
	2018-06-21	2018-07-27	36	804.296	0.0804135	-1336.47	-0.13362	-532.171	-0.0532064	2014.22	-3524.81	-1510.59	-1.64195	46	920	10002	0.047349
	2018-07-27	2018-09-25	60	2337.44	0.229859	-892.881	-0.0878042	1444.55	0.142055	5159.43	-2434.8	2724.63	2.96155	46	920	10169	0.06717
	2018-09-25	2018-11-13	49	1855.07	0.180349	-1434.79	-0.13949	420.275	0.040859	4346.81	-3206.67	1140.13	1.23927	46	920	10286	0.064305
	2018-11-13	2018-12-11	28	1178.43	0.112061	-591.181	-0.0562173	587.247	0.0558432	2621.62	-1533.36	1088.26	1.1829	46	920	10516	0.069694
	2018-12-11	2019-02-05	56	2640.72	0.207327	-480.12	-0.0376949	2160.61	0.169632	5701.65	-1524.12	4177.53	4.5408	46	920	12737	0.063542
	2019-02-05	2019-03-13	36	606.124	0.0804625	-371.391	-0.0493019	234.733	0.0311606	1651.62	-1108.46	543.163	0.754393	36	720	7533	0.07448
	2019-03-13	2019-05-16	64	477.807	0.0653367	-543.693	-0.0743461	-65.8864	-0.00900948	1129.33	-1610.73	-481.396	-0.668605	36	720	7313	0.095269
Port Fairy	2018-06-05	2018-08-01	57	83.1479	0.00241155	-9118.02	-0.264451	-9034.87	-0.26204	341.624	-20365.6	-20024	-9.44526	106	2120	34479	0.07421
	2018-08-01	2018-09-13	43	2038.61	0.0601537	-1094.76	-0.0323033	943.851	0.0278504	5889.66	-3986.73	1902.93	0.897609	106	2120	33890	0.047145
	2018-09-13	2018-10-24	41	2963.89	0.104842	-1351.57	-0.0478093	1612.32	0.057033	8241.75	-4029.91	4211.84	1.98672	106	2120	28270	0.049804
	2018-10-24	2018-12-04	41	4960.87	0.174157	-653.913	-0.0229564	4306.95	0.151201	12029	-2220.6	9808.42	4.62661	106	2120	28485	0.046231
	2018-12-04	2019-02-25	83	6881.58	0.165069	-552.15	-0.0132445	6329.43	0.151825	15353.5	-2035.33	13318.1	6.28215	106	2120	41689	0.048282
	2019-02-25	2019-04-12	46	1175.26	0.0250514	-16284.1	-0.347106	-15108.9	-0.322055	3571.27	-34405.3	-30834	-14.5443	106	2120	46914	0.073491
	2019-04-12	2019-06-07	56	6880.62	0.152635	-1520.66	-0.0337332	5359.96	0.118901	14852.3	-4264.33	10588	4.99432	106	2120	45079	0.057311
Portarlington	2018-06-06	2018-07-12	36	54.6052	0.0190262	-271.181	-0.0944883	-216.576	-0.0754621	182.717	-788.081	-605.364	-0.864806	35	700	2870	0.017459
	2018-07-12	2018-09-21	71	104.9	0.0572597	-72.4549	-0.0395496	32.4449	0.0177101	297.456	-263.276	34.1803	0.0551295	31	620	1832	0.0087
	2018-09-21	2018-12-12	82	31.6104	0.0283247	-19.4085	-0.0173911	12.2019	0.0109336	146.9	-95.4132	51.4872	0.085812	30	600	1116	0.015239
	2018-12-12	2019-02-11	61	19.7432	0.0132594	-37.776	-0.02537	-18.0328	-0.0121106	103.423	-183.938	-80.5156	-0.121993	33	660	1489	0.01587
	2019-02-11	2019-03-27	44	31.5678	0.0140115	-152.292	-0.0675953	-120.724	-0.0535838	99.7513	-474.564	-374.812	-0.551195	34	680	2253	0.034762
	2019-03-27	2019-05-15	49	119.098	0.0577023	-98.8383	-0.0478868	20.2593	0.00981556	348.891	-344.713	4.1778	0.00652781	32	640	2064	0.068501
	2019-05-15	2019-07-31	77	191.925	0.0978708	-48.8318	-0.0249015	143.093	0.0729693	482.934	-169.061	313.873	0.490426	32	640	1961	0.030739
Point Roadknight	2018-06-20	2018-08-29	70	1759.6	0.200387	-718.624	-0.0818385	1040.97	0.118548	3815.44	-1666.22	2149.22	2.55859	42	840	8781	0.037469
	2018-08-29	2018-09-21	23	689.234	0.0466581	-869.846	-0.0588848	-180.612	-0.0122267	1843.4	-2333.57	-490.171	-0.569967	43	860	14772	0.068754
	2018-09-21	2018-11-14	54	656.67	0.0459242	-2045.69	-0.143065	-1389.02	-0.0971412	4138.75	-4779.33	-640.575	-0.744855	43	860	14299	0.051685
	2018-11-14	2018-12-18	34	149.201	0.0138947	-923.987	-0.0860483	-774.785	-0.0721536	540.711	-3192.74	-2652.03	-4.57247	29	580	10738	0.032215
	2018-12-18	2019-02-15	59	1078.77	0.0870044	-155.642	-0.0125528	923.126	0.0744516	2754.58	-766.235	1988.35	3.68213	27	540	12399	0.0438
	2019-02-15	2019-04-02	46	217.778	0.0271138	-819.212	-0.101993	-601.434	-0.0748797	746.823	-2668.58	-1921.76	-3.55881	27	540	8032	0.106877
	2019-04-02	2019-05-14	42	644.212	0.0555834	-406.316	-0.0350574	237.896	0.020526	2462.64	-1394.77	1067.86	1.2417	43	860	11590	0.070299
	2019-05-14	2019-07-05	52	854.896	0.0823044	-306.132	-0.0294726	548.764	0.0528318	3017.04	-1812.44	1204.6	1.43404	42	840	10387	0.114489
	2019-07-05	2019-08-14	40	329.678	0.03561	-1413.59	-0.152688	-1083.91	-0.117078	1399.24	-3701.12	-2301.88	-2.74033	42	840	9258	0.131957
Seaspray	2018-08-23	2018-10-22	60	7299.02	0.174342	-2023.01	-0.0483211	5276.01	0.126021	17300.8	-8992.86	8307.94	3.40489	122	2440	41866	0.058888
	2018-10-22	2018-12-18	57	3037.63	0.0672787	-11627.8	-0.257538	-8590.21	-0.190259	10772.3	-24712.3	-13940	-5.71312	122	2440	45150	0.091914
	2018-12-18	2019-02-22	66	9866.08	0.225479	-1400.34	-0.0320033	8465.74	0.193476	21354.4	-5434.52	15919.9	6.47151	123	2460	43756	0.03671
	2019-02-22	2019-03-29	35	5914.48	0.128467	-4005.49	-0.0870021	1908.99	0.0414646	13418.2	-10428	2990.27	1.20576	124	2480	46039	0.033857
	2019-03-29	2019-06-24	87	1884.19	0.0575359	-4160.73	-0.127053	-2276.55	-0.0695171	5817.17	-10825.5	-5008.36	-2.36243	106	2120	32748	0.026682
	2019-06-24	2019-08-13	50	603.855	0.0213671	-8708.44	-0.308143	-8104.59	-0.286776	3369.93	-19883.2	-16513.3	-7.93908	104	2080	28261	0.033405
Warrnambool	2018-06-04	2018-08-28	85	1613.32	0.0833888	-3804.36	-0.196638	-2191.03	-0.113249	5205.27	-10407.5	-5202.24	-2.50108	104	2080	19347	0.062122
	2018-08-28	2018-10-01	34	2847.88	0.136439	-523.389	-0.0250749	2324.49	0.111364	7166.55	-1955.88	5210.67	2.50513	104	2080	20873	0.042352
	2018-10-01	2018-11-29	59	2329.76	0.093426	-1279.19	-0.0512967	1050.58	0.0421292	6326.35	-5110.94	1215.41	0.584331	104	2080	24937	0.041938
	2018-11-29	2019-02-07	70	3878.92	0.183218	-454.912	-0.0214875	3424	0.161731	9544.29	-2322.53	7221.76	3.64735	99	1980	21171	0.068967
	2019-02-07	2019-04-01	53	496.314	0.020836	-2694.79	-0.113131	-2198.47	-0.0922952	1754.31	-6527.92	-4773.6	-2.41091	99	1980	23820	0.037654
	2019-04-01	2019-05-23	52	2029.01	0.0823428	-1211.74	-0.0491757	817.269	0.033167	5206.61	-3115.09	2091.52	1.05632	99	1980	24641	0.055043
	2019-05-23	2019-07-19	57	264.264	0.0149074	-3046.56	-0.17186	-2782.3	-0.156952	813.294	-7173.09	-6359.8	-3.21202	99	1980	17727	0.043117
Supplementary Data: Detailed information on each period of monitoring altimetric and volumetric change, in meters above Australian Height Datum. The mean rising, mean lowering and mean elevation change have been computed using sand-only points and accounting for period-specific limit of detection.

## Sheet: Tidal Height
Tide heights: from TPX08 model Egbert, G.D., Erofeeva, S.Y. (2010). The OSU TOPEX/Poseiden Global Inverse Solution TPXO. TPXO8-atlas Version 1.0.
Location	Date	Local time	Tidal height	Tidal flow
Apollo Bay	2018-06-01	09:13:00	-0.345	flow
	2018-06-21	09:41:00	-0.568	flow
	2018-07-26	01:48:00	-0.451	ebb
	2018-09-24	02:33:00	-0.249	ebb
	2018-11-13	08:41:00	-0.286	ebb
	2018-12-11	07:35:00	-0.185	ebb
	2019-02-05	06:58:00	-0.119	flow
	2019-03-13	09:01:00	-0.593	ebb
	2019-05-16	11:03:00	0.06	ebb
	2019-07-25	11:01:00	-0.365	flow
Cowes	2018-08-24	12:53:00	0.139	ebb
	2018-10-08	07:39:00	-0.134	flow
	2018-11-16	10:09:00	-0.209	ebb
	2018-12-11	09:50:00	-0.556	flow
	2019-02-20	08:58:00	-0.071	flow
	2019-04-04	07:44:00	-0.231	flow
	2019-05-23	09:04:00	-1.12	flow
	2019-07-19	08:17:00	-0.787	flow
	2019-08-29	01:57:00	-0.902	ebb
Inverloch	2018-08-22	11:58:00	-0.163	ebb
	2018-10-15	09:15:00	-0.472	ebb
	2018-11-30	10:34:00	-0.672	ebb
	2019-02-21	08:07:00	-0.711	flow
	2019-04-01	12:53:00	-0.437	flow
	2019-06-07	08:38:00	-1.353	flow
	2019-07-30	01:09:00	-0.823	ebb
St. Leonards	2018-06-06	10:41:00	-0.051	ebb
	2018-07-13	08:50:00	-0.294	flow
	2018-07-25	08:41:00	-0.134	flow
	2018-09-20	12:50:00	0.043	ebb
	2019-02-11	11:58:00	0.004	ebb
	2019-03-28	01:23:00	-0.008	ebb
	2019-07-31	09:41:00	-0.187	flow
Marengo	2018-06-01	04:22:00	-0.398	ebb
	2018-06-21	01:16:00	-0.106	flow
	2018-07-27	08:07:00	-0.024	flow
	2018-09-25	07:48:00	-0.235	flow
	2018-11-13	12:08:00	-0.121	flow
	2018-12-11	12:07:00	0.04	flow
	2019-02-05	10:17:00	0.032	flow
	2019-03-13	12:20:00	-0.454	flow
Port Fairy	2018-06-05	08:55:00	-0.326	flow
	2018-08-01	09:04:00	-0.301	flow
	2018-10-24	07:48:00	-0.214	flow
	2018-12-04	03:24:00	0.099	ebb
	2019-02-25	08:44:00	-0.345	ebb
	2019-04-12	08:54:00	-0.427	flow
	2019-06-07	08:58:00	-0.363	flow
Portalington	2018-06-06	04:18:00	-0.028	flow
	2018-07-12	09:43:00	-0.229	flow
	2018-09-21	07:24:00	-0.123	flow
	2018-12-12	08:37:00	0.159	flow
	2019-02-11	03:16:00	-0.202	flow
	2019-03-27	04:52:00	-0.015	flow
	2019-05-15	04:32:00	-0.093	ebb
	2019-07-31	12:51:00	0.038	flow
Point Roadknight	2018-06-20	12:38:00	-0.258	flow
	2018-08-29	07:16:00	-0.727	flow
	2018-09-21	12:50:00	-0.114	ebb
	2018-11-14	09:35:00	-0.422	ebb
	2018-12-18	12:51:00	-0.516	flow
	2019-02-15	12:14:00	-0.81	ebb
	2019-05-14	11:56:00	-0.73	flow
	2019-07-05	08:46:00	-0.661	flow
	2019-08-14	04:00:00	-0.633	flow
Seaspray	2018-08-23	10:26:00	0.117	ebb
	2018-10-23	10:52:00	0.281	ebb
	2018-12-18	10:56:00	0.001	ebb
	2019-02-22	01:54:00	0.225	ebb
	2019-03-29	10:25:00	-0.203	ebb
	2019-06-24	01:51:00	0.157	ebb
	2019-08-13	01:05:00	-0.438	ebb
Warrnambool	2018-06-04	08:10:00	-0.389	flow
	2018-08-28	07:59:00	-0.318	flow
	2018-10-01	08:30:00	-0.043	flow
	2018-11-29	11:05:00	0.018	flow
	2019-02-07	08:50:00	-0.154	flow
	2019-04-01	09:27:00	-0.145	flow
	2019-05-23	08:15:00	-0.448	flow
	2019-07-19	08:32:00	-0.285	flow
